# Supplementary material for: CDK5-dependent phosphorylation and nuclear translocation of TRIM59 promotes macroH2A1 ubiquitination and tumorigenicity
Source: Nat Commun. 2019 Sep 5;10:4013. doi: 10.1038/s41467-019-12001-2 (PMC6728346; doi:10.1038/s41467-019-12001-2)
Supplement: Supplementary file 3 — Source Data [file 41467_2019_12001_MOESM3_ESM.xlsx]

## Sheet: Fig3E
min	p-TRIM59 peptide			p-TRIM59 peptide+PIN1 WT			p-TRIM59 peptide+PIN1 C113A				min	TRIM59 peptide			TRIM59 peptide+PIN1 WT
0	100	100	100	100	100	100	100	100	100		0	100	100	100	100	100	100
2	98	97	96	18	22	19	99	98	95		2	98	97	96	97	98	99
25	78	80	65	15	22	10	69	75	82		25	78	80	65	69	75	72
50	55	59	45	16	17	11	56	44	49		50	55	59	45	50	45	48
75	37	40	32	16	10	12	35	30	38		75	38	40	35	36	38	32
100	35	24	33	15	12	9	30	28	26		100	35	24	33	25	28	30
125	19	20	22	12	10	8	15	25	22		125	19	20	22	15	18	21
150	11	15	9	12	7	13	10	14	8		150	11	15	9	13	10	8

## Sheet: Fig6B
LN229/EGFR				U87/EGFR
shC	shT59-1	shT59-2		shC	shT59-1	shT59-2
0.614293	0.944093	1.16231		0.874531	1.02568	0.956994
1.46104	1.47121	1.21167		1.19464	1.0993	1.15395
0.924662	1.0403	0.905633		0.930825	1.23677	1.32554

## Sheet: Fig6D
hours	shC			shT59
0	100	100	100	100	100	100
4	85.16	90.38	82.35	102.52	93.75	88.44
8	21.31	29.04	32.14	79.26	88.54	78.19
12	2.45	2.86	4.28	24.85	35.33	31.05

## Sheet: Fig6F
hours	shC			shT59
0	100	100	100	100	100	100
4	65.15	55.38	72.67	75.44	87.17	79.85
8	11.28	5.54	19.25	55.08	60.88	52.5
12	1.67	1.16	2.64	17.26	22.53	19.91

## Sheet: Fig7E
PIM1				MUC1				AKT3
veh	erlotinib	roscovitine		veh	erlotinib	roscovitine		veh	erlotinib	roscovitine
0.68	4.27	3.15		0.84	3.28	3.49		0.98	3.26	2.94
1.48	2.79	4.33		0.46	3.82	4.01		0.74	3.52	3.35
1.14	3.74	4.21		0.58	4.15	3.52		0.84	3.42	3.17

## Sheet: Fig7G
LN229/EGFR				U87/EGFR
shC	shmH2A1#1	shmH2A1#2		shC	shmH2A1#1	shmH2A1#2
0.55	4.12	3.44		0.77	3.82	3.52
1.12	3.98	4.15		0.56	3.98	4.21
1.95	3.64	3.61		0.46	3.77	3.08

## Sheet: Fig7H
LN229/EGFR				U87/EGFR
shC	shmH2A1#1	shmH2A1#2		shC	shmH2A1#1	shmH2A1#2
0.816826	4.0505	2.94466		0.987046	3.05504	4.35052
0.721015	3.83201	4.13561		0.940297	4.11585	4.03114
1.46216	4.31123	4.10705		1.07266	4.03114	3.84022

## Sheet: Fig7J
EV/EGF(-)	EV/EGF(+)	WT/EGF(-)	WT/EGF(+)	S308A/EGF(-)	S308A/EGF(+)	△R/EGF(-)	△R/EGF(+)	Y218F/EGF(-)	Y218F/EGF(+)
0.35	0.48	1.05	6.21	0.74	0.85	0.67	1.12	0.46	0.68
0.71	0.46	0.94	6.04	0.49	0.97	0.74	0.46	0.36	0.53
0.45	0.96	0.68	5.83	0.39	0.52	0.51	1.16	0.58	0.55

## Sheet: Fig7K
EV/EGF(-)	EV/EGF(+)	WT/EGF(-)	WT/EGF(+)	S308A/EGF(-)	S308A/EGF(+)	△R/EGF(-)	△R/EGF(+)	Y218F/EGF(-)	Y218F/EGF(+)
1.19809	0.615888	1.15728	8.0041	1.14929	1.09485	1.33861	0.86498	0.790446	1.3573
0.578641	1.65949	1.00747	7.11439	0.86498	1.36674	1.3573	1.44467	0.655532	1.62534
1.22327	1.07232	1.88001	7.89391	0.539891	1.02154	1.18982	0.966431	1.07978	0.603213

## Sheet: Fig8B
GSC R39				GSC R83
Vehicle	erlotinib	roscovitine		Vehicle	erlotinib	roscovitine
1.06213	0.402474	0.260069		0.856341	0.160012	0.162246
1.02595	0.278735	0.446572		1.21947	0.0875502	0.231047
0.911912	0.173977	0.292593		0.924188	0.0931859	0.180024

[truncated: 15 more sheets: Fig8C, Fig8E, Fig8F, Fig8H, Fig8K, Fig9B, Fig9C, FigS2B, FigS10A, FigS10D, FigS10F, FigS14B, FigS14D, FigS15A, FigS15B]
